# Supplementary material for: Genome-Wide Patterns of Adaptation to Temperate Environments Associated with Transposable Elements in Drosophila
Source: PLoS Genet. 2010 Apr 8;6(4):e1000905. doi: 10.1371/journal.pgen.1000905 (PMC2851572; doi:10.1371/journal.pgen.1000905)
Supplement: Table S1 — Initial dataset. (0.02 MB XLS) [file pgen.1000905.s001.xls]

## Sheet: Table S1
Table S1. Initial dataset.
	Flybase ID	Family	Inversion	Rcb rate	MW frequency	Reference
High frequent in North America and low frequent or absent in Africa	FBti0019771	1360		3.16	0/10	This work
	FBti0019679	1731		3.12	1/11	This work
	FBti0019747	F-element		3.01	0/11	This work
	FBti0020125	BS		2.88	0	González et al. 2009a
	FBti0020155	1360		2.63	1/11	This work
	FBti0019164	X-element	In(2L)t	3.58	2/11	González et al. 2008b
	FBti0019165	BS		3.57	0/9	González et al. 2008
	FBti0019144	Rt1b	In(2L)t	3.57	0/10	González et al. 2008
	FBti0019170	F		3.56	0/8	González et al. 2008
	FBti0019065	pogo		3.46	0/8	González et al. 2008
	FBti0019056	pogo		3.45	0/11	González et al. 2008
	FBti0019079	BS		3.39	2/10	González et al. 2008
	FBti0019133	BS		3.37	0/9	González et al. 2008
	FBti0019627	pogo		3.31	0/9	González et al. 2008
	FBti0019624	hopper		3.28	0/8	González et al. 2008
	FBti0020091	Rt1a	In(3L)P	3.19	0/8	González et al. 2008
	FBti0020057	BS		3.18	0/9	González et al. 2008
	FBti0020056	BS		3.18	0/11	González et al. 2008
	FBti0020046	Doc	In(3L)P	3.14	0/8	González et al. 2008
	FBti0020042	jockey	In(3L)P	3.12	1/9	González et al. 2008
	FBti0020119	S-element	In(3L)P	2.97	0/9	González et al. 2008
	FBti0019604	BS		2.96	0/9	González et al. 2008
	FBti0018879	BS		2.37	0/8	González et al. 2008
	FBti0018880	Bari1	In(2R)NS	2.05	0/11	González et al. 2008
	FBti0019012	pogo	In(2R)NS	1.91	0/8	González et al. 2008
	FBti0019443	Rt1b		1.81	1/8	González et al. 2008
	FBti0019430	Doc		1.65	0/11	González et al. 2008
	FBti0019418	1360	In(3R)P	1.5	0/11	González et al. 2008
	FBti0019415	pogo	In(3R)P	1.38	0/8	González et al. 2008
	FBti0019410	BS	In(3R)P	1.2	0/10	González et al. 2008
	FBti0019386	invader4		0.63	0/8	González et al. 2008
	FBti0019372	S-element		0.28	0/11	González et al. 2008
High frequent in North America and in Africa	FBti0019698	micropia		3.11	11/11	This work
	FBti0019739	invader5		3.03	10/10	This work
	FBti0019748	HB		3.01	11/11	This work
	FBti0020138	invader4		2.75	8/11	This work
	FBti0020146	S-element		2.71	10/10	This work
	FBti0020149	BS		2.67	9/11	This work
	FBti0019634	1360		3.38	8/8	González et al. 2008
	FBti0019081	transib2		3.37	7/7	González et al. 2008
	FBti0019632	X-element		3.36	6/7	González et al. 2008
	FBti0020089	X-element		3.19	7/8	González et al. 2008
	FBti0020114	transib2		3.01	7/7	González et al. 2008
	FBti0019400	Bari1		1.04	8/8	González et al. 2008
	FBti0019378	BS		0.45	6/7	González et al. 2008
List of the 45 TEs that are likely to be present at high frequencies in the North American populations and at low frequencies in Africa according to the pooled-PCR results. Individual strain frequency data for the Malawi pool (MW) is also given. The horizontal line separates the 32 TEs likely to have increased in frequency during or after the migration of D.melanogaster out of Africa from the TEs…
aGonzález et al. 2009 [79]
bGonzález et al 2008 [18]
