# Supplementary material for: Genome-Wide Patterns of Adaptation to Temperate Environments Associated with Transposable Elements in Drosophila
Source: PLoS Genet. 2010 Apr 8;6(4):e1000905. doi: 10.1371/journal.pgen.1000905 (PMC2851572; doi:10.1371/journal.pgen.1000905)
Supplement: Table S3 — Population frequencies of the five TEs analyzed in the four populations collected along the Australian cline. (0.02 MB XLS) [file pgen.1000905.s003.xls]

## Sheet: Hoja1
Table S3. Population frequencies of the five TEs analyzed in the four populations collected along the Australian cline
Flybase ID	Australian 2008 populations
	Innisfail	Redland Bay	Coffs Harbour	Melbourne
FBti0019056	0.38	0.454545	0.55	0.57
FBti0019443	0	0.28	0.15	0.391304
FBti0019386	0.130435	0.195652	0.295455	0.456522
FBti0019164	0.35	0.39	0.52	0.8
FBti0019372	0.0434783	0.173913	0.0652174	0.26087
