# Supplementary material for: Genome-Wide Patterns of Adaptation to Temperate Environments Associated with Transposable Elements in Drosophila
Source: PLoS Genet. 2010 Apr 8;6(4):e1000905. doi: 10.1371/journal.pgen.1000905 (PMC2851572; doi:10.1371/journal.pgen.1000905)
Supplement: Table S7 — Climatic data. (0.01 MB XLS) [file pgen.1000905.s007.xls]

## Sheet: Table S3
Table S7. Climatic data
Population	Latitude	Weather station Sitea	Latitude	Mean Tmax (°C)	Mean Tmin (°C)	Rainfall (mm)
Innisfail, QLD	17.31	Innisfail	17.52	27.86	20.21	3508.89
Redland Bay, QLD	27.36	Redlands RHS	27.53	25.42	14.42	1131.1
Coffs Harbour, NSW	30.22	Coffs Harbour MO	30.31	23.54	14.3	1623.3
Melbourne, VIC	37.43	Melbourne regional office	37.81	20.55	11.51	607.06
aWeather stations close to the four Australian populations analyzed in this study for the period 1988-2008.
